# Supplementary material for: Infectious Sporozoites of Plasmodium berghei Effectively Activate Liver CD8α+ Dendritic Cells
Source: Front Immunol. 2018 Feb 8;9:192. doi: 10.3389/fimmu.2018.00192 (PMC5809440; doi:10.3389/fimmu.2018.00192)
Supplement: Supplementary file 4 [file Table_1.xlsx]

## Sheet: Sheet1
Table 1: Murine primer sequences used in the real-time qRT-PCR
	Forward Primer (5-3)	Reverse Primer (5-3)
IFN-a	TCTGATGCAGCAGGTGGG	AGGGCTCTCCAGACTTCTGCTCTG
IFN-b	GCACTGGGTGGAATGAGACT	AGTGGAGAGCAGTTGAGGACA
IFN-g	TCAAGTGGCATAGATGTGGAAGAA	TGGCTCTGCAGGATTTTCATG
b-actin	GGATGCAGAAGGAGATCACTG	CGATCCACACGGAGTACTTG
IRF-7	CTTCAGCACTTTCTTCCGAGA	TGTAGTGTGGTGACCCTTGC
IRF-3	GAGAGCCGAACGAGGTTCAG	CTTCCAGGTTGACACGTCCG
CCL20	GCCTCTCGTACATACAGACGC	CCAGTTCTGCTTTGGATCAGC
CCL21	GTGATGGAGGGGGTCAGGA	GGGATGGGACAGCCTAAACT
TLR-3	GTGAGATACAACGTAGCTGACTG	TCCTGCATCCAAGATAGCAAGT
TLR-9	ATGGTTCTCCGTCGAAGGACT	GAGGCTTCAGCTCACAGGG
Myd88	AGGACAAACGCCGGAACTTTT	GCCGATAGTCTGTCTGTTCTAGT
Ifit1	CCTTTACAGCAACCATGGGAGA	GCAGCTTCCATGTGAAGTGAC
Ifit3	CTGAACTGCTCAGCCCACAC	TGGACATACTTCCTTCCCTGA
Ifi44	TCGATTCCATGAAACCAATCAC	CAAATGCAGAATGCCATGTTTT
Stat1	TCACAGTGGTTCGAGCTTCAG	GCAAACGAGACATCATAGGCA
