# Supplementary material for: Infectious Sporozoites of Plasmodium berghei Effectively Activate Liver CD8α+ Dendritic Cells
Source: Front Immunol. 2018 Feb 8;9:192. doi: 10.3389/fimmu.2018.00192 (PMC5809440; doi:10.3389/fimmu.2018.00192)
Supplement: Supplementary file 5 [file Table_2.xlsx]

## Sheet: TLR signaling 
TLR and Interferon signaling genes significantly upregulated in Inf. Spz inoculated mice																Immune response related genes significantly upregulated in Inf. Spz inoculated mice																Immune response related genes significantly upregulated in Inf. Spz inoculated mice																Immune response related genes significantly upregulated in Inf. Spz inoculated mice
Gene Name	Locus	Protein name	FPKM-Sham	FPKM-Inf. Spz	log2(fold_change)	p_value	FPKM-RAS	log2(fold_change)	p_value	Log10 Sham	Log10 RAS	Log10 Inf. Spz	Log10 Sham	Log10 RAS	Log10 Inf. Spz
cd80	Chr16:38458932-38486933	T-lymphocyte activation antigen CD80 (Activation B7-1 antigen) (B7) (CD antigen CD80)	0.12629	0.349493	1.46853	0.032	0.351565	1.47657	0.001	-0.898631	-0.453994	-0.456562	-2.98519	-1.50814	-1.51666
cd86	Chr16:36603868-36666082	T-lymphocyte activation antigen CD86 (Activation B7-2 antigen) (Early T-cell costimulatory molecule 1) (ETC-1) (CD antigen CD86)	0.54391	2.19102	2.01016	0.04652	2.37034	2.12225	0.0345	-0.264473	0.374811	0.340646	-0.87856	1.24509	1.1316
eif2ak2	Chr17:78850272-78906992	Interferon-induced, double-stranded RNA-activated protein kinase (EC 2.7.11.1) (Eukaryotic translation initiation factor 2-alpha kinase 2) (eIF-2A protein kinase 2) (Interferon-inducible RNA-dependent protein kinase) (P1/eIF-2A protein kinase) (Protein kinase RNA-activated) (PKR) (Protein kinase R) (Serine/threonine-protein kinase TIK) (Tyrosine-protein kinase EIF2AK2) (EC 2.7.10.2) (p68 kinase)	3.63086	7.43435	1.03389	0.0375	8.12204	1.16104	0.01885	0.56001	0.909665	0.871243	1.86031	3.02184	2.89421
ifi204	Chr1:173747292-173766943	Interferon-activable protein 204 (Ifi-204) (Interferon-inducible protein p204)	3.46339	8.4417	1.28535	0.0252	8.66758	1.32295	0.01235	0.539501	0.937898	0.92643	1.79218	3.11563	3.07753
ifi27l2a	Chr12:103442166-103443680	Interferon alpha-inducible protein 27-like protein 2A (Interferon-stimulated gene 12 protein) (ISG12)	4.83705	30.6372	2.66309	0.00435	34.2095	2.82171	0.00135	0.684581	1.53415	1.48625	2.27413	5.09633	4.93721
ifi44	Chr3:151730921-151749960	Interferon-induced protein 44 (Microtubule-associated protein 44)	1.33976	6.032	2.17066	0.00515	6.96321	2.37728	0.00155	0.127027	0.842809	0.780461	0.421975	2.79975	2.59264
ifi47, olfr56	Chr11:48904655-49135387	Interferon gamma inducible protein 47	6.33589	21.5845	1.76838	0.02595	18.1822	1.52042	0.04455	0.801808	1.25965	1.33414	2.66355	4.18445	4.43192
ifih1	Chr2:62593289-62646255	Interferon-induced helicase C domain-containing protein 1 (EC 3.6.4.13) (Helicase with 2 CARD domains) (Helicard) (Interferon induced with helicase C domain protein 1) (Melanoma differentiation-associated protein 5) (MDA-5) (RIG-I-like receptor 2) (RLR-2)	4.95779	15.0848	1.60532	0.00085	17.6132	1.82839	0.0002	0.695288	1.24584	1.17854	2.3097	4.13859	3.91502
ifit1	Chr19:34640870-34651131	Interferon-induced protein with tetratricopeptide repeats 1 (IFIT-1) (Glucocorticoid-attenuated response gene 16 protein) (GARG-16) (Interferon-induced 56 kDa protein) (IFI-56K) (P56)	1.30225	11.6685	3.16354	0.0002	10.9012	3.06492	5e-05	0.114694	1.03747	1.06702	0.381006	3.44642	3.54455
ifit2	Chr19:34550693-34576513	Interferon-induced protein with tetratricopeptide repeats 2 (IFIT-2) (Glucocorticoid-attenuated response gene 39 protein) (GARG-39) (Interferon-induced 54 kDa protein) (IFI-54K) (P54)	0.953646	6.12743	2.68375	0.00105	5.05371	2.40532	0.0006	-0.0206128	0.70361	0.787278	-0.0684743	2.33734	2.61528
ifit3	Chr7:141009585-141010770	Interferon-induced protein with tetratricopeptide repeats 3 (IFIT-3) (Glucocorticoid-attenuated response gene 49 protein) (GARG-49) (P49) (IRG2)	2.22875	16.1921	2.86098	5e-05	16.9135	2.92338	5e-05	0.348061	1.22823	1.2093	1.15623	4.0801	4.01722
ifit3b	Chr19:34607969-34613401	Interferon-induced protein with tetratricopeptide repeats 3B	0.596534	4.11481	2.78615	0.00655	4.04053	2.75937	0.00325	-0.224365	0.606438	0.61435	-0.745324	2.01454	2.04083
ifitm3	Chr7:141009585-141010770	Interferon-induced transmembrane protein 3 (Dispanin subfamily A member 2b) (DSPA2b) (Fragilis protein) (Interferon-inducible protein 15) (Mouse ifitm-like protein 1) (Mil-1)	180.983	381.43	1.07556	0.02145	340.906	0.913033	0.03725	2.25764	2.53263	2.58141	7.49971	8.41323	8.57527
irf7	Chr7:141228770-141266481	Interferon regulatory factor 7 (IRF-7)	11.6847	38.3273	1.71375	0.00885	44.2135	1.91937	0.00205	1.06762	1.64555	1.58351	3.54655	5.46642	5.2603
irf3	Chr7:44986897-45002848	Interferon regulatory factor 3 (IRF-3)	7.4259	16.8407	1.18246	0.009157	6.3847	-0.088882	0.84005	0.870749	0.80514	1.22636	2.89257	2.67462	4.07388
isg15	Chr4:156199423-156200818	Ubiquitin-like protein ISG15 (Interferon-induced 15 kDa protein) (Interferon-induced 17 kDa protein) (IP17) (Ubiquitin cross-reactive protein)	3.83072	18.3128	2.25717	0.0021	19.3203	2.33394	0.0007	0.58328	1.28601	1.26275	1.93762	4.27205	4.19478
myd88	Chr9:119169454-119393797	Myeloid differentiation primary response protein MyD88	1.67562	4.56892	2.8933	0.0134	4.83636	2.83554	0.01405	0.224176	0.684519	0.659814	0.744695	2.27392	2.19185
rig1	Chr4:40203772-40239848	Retinoic Acid-Inducible Gene 1 Protein	6.88803	13.2257	0.941177	0.044	13.6877	0.990234	0.02625	0.838095	1.13633	1.12142	2.78409	3.77481	3.72527
stat1	Chr1:51987147-52161865	Signal transducer and activator of transcription 1	9.7375	27.33	1.48886	0.00075	26.0077	1.41682	0.00095	0.988447	1.4151	1.43664	3.28355	4.70087	4.77241
tlr3	Chr8:45395664-45410608	Toll-like receptor 3 (CD antigen CD283)	1.80723	3.75877	1.05648	0.011175	4.69349	1.37639	0.02095	0.257013	0.671496	0.575046	0.85378	2.23066	1.91026
tlr9	Chr9:106222597-106226883	Toll-like receptor 9 (CD antigen CD289)	0.0555617	0.348124	2.64744	0.05	0.316388	2.50905	0.01	-1.25522	-0.49978	-0.458266	-4.16977	-1.66023	-1.52233
tlr12	Chr4:128614872-128618619	Toll-like receptor 12	1.28666	3.67698	1.51489	0.0208	2.88793	1.16592	0.05	0.109464	0.460587	0.565491	0.363631	1.53004	1.87852
stat4	Chr1:51987147-52161865	Signal transducer and activator of transcription 4	9.7375	27.33	1.48886	0.00075	26.0077	1.41682	0.00095	0.988447	1.4151	1.43664	3.28355	4.70087	4.77241
oas1a	Chr5:120896255-120907521	2'-5'-oligoadenylate synthase 1A ((2-5')oligo(A) synthase 1A) (2-5A synthase 1A) (EC 2.7.7.84) (p42 OAS)	0.296485	2.96499	3.32199	0.0114	1.97226	2.73327	0.01085	-0.527997	0.294964	0.472023	-1.75397	0.97985	1.56803
oasl1	Chr5:114917317-114937915	2'-5'-oligoadenylate synthase-like protein 1 (2',5'-oligoadenylate synthetase-like 9)	1.64127	7.04297	2.10137	0.00135	7.10067	2.11266	0.00015	0.21518	0.851299	0.847756	0.714813	2.82796	2.81618
oasl2	Chr5:114896935-114912234	2'-5'-oligoadenylate synthase-like protein 2 (EC 2.7.7.84) (54 kDa 2'-5'-oligoadenylate synthase-like protein) (p54 OASL) (M1204)	0.920449	4.94972	2.42694	0.0013	5.38977	2.54932	0.00025	-0.0360003	0.73157	0.694581	-0.11959	2.43022	2.30735
traf3	Chr12:111159849-111267154	TNF receptor-associated factor 3 (EC 2.3.2.27) (CD40 receptor-associated factor 1) (CRAF1) (RING-type E3 ubiquitin transferase TRAF3) (TRAFAMN)	0.20307	2.13559	3.39459	0.0674	1.55756	0.372085	0.4917	-0.692354	0.192445	0.329518	-2.29995	0.639288	1.09463
oas2	Chr5:120730332-120749853	2'-5'-oligoadenylate synthase 2 ((2-5')oligo(A) synthase 2) (2-5A synthase 2) (EC 2.7.7.84) (2',5'-oligoadenylate synthetase-like 11)	0.41011	1.46559	1.8374	0.02175	1.34278	1.71065	0.01775	-0.3871	0.128005	0.166012	-1.28592	0.425223	0.551482
oas3	Chr5:120752937-120777661	2'-5'-oligoadenylate synthase 3 ((2-5')oligo(A) synthase 3) (2-5A synthase 3) (EC 2.7.7.84) (2',5'-oligoadenylate synthetase-like 10)	0.119927	1.20617	3.33021	0.0029	0.780824	2.70236	0.00735	-0.921083	-0.107447	0.0814085	-3.05977	-0.356931	0.270433
tbk1	Chr10:121546454-121586794	Serine/threonine-protein kinase TBK1 (EC 2.7.11.1) (T2K) (TANK-binding kinase 1)	1.0319	9.56582	8.53392	0.065	9.27713	-0.113333	0.79195	0.0136376	0.967414	0.980722	0.0453032	3.21368	3.25789
tab1	Chr15:80133153-80161701	TGF-beta-activated kinase 1 and MAP3K7-binding protein 1 (Mitogen-activated protein kinase kinase kinase 7-interacting protein 1) (TGF-beta-activated kinase 1-binding protein 1) (TAK1-binding protein 1)	0.400651	0.848601	1.08274	0.0201	0.72853	0.862155	0.2503	-0.397234	-0.137553	-0.0712965	-1.31958	-0.45694	-0.236842

## Sheet: Immune Response
Immune response related genes significantly upregulated in Inf. Spz inoculated mice
Gene names	Locus	Protein names	FPKM Sham	FPKM Inf. Spz	log2(fold_change)	p_value	FPKM-RAS	log2(fold_change)	p_value	Log10 Sham	Log10 RAS	Log10 Inf. Spz	Log2 Sham	Log2 RAS	Log2 Inf. Spz
acsl3,utp14b	Chr1:78657824-78707743	Acyl-CoA Synthetase Long Chain Family Member 3	12.3831	24.3078	0.973042	0.0381	22.4165	0.855696	0.0524	1.09283	1.35057	1.38575	3.6303	4.48649	4.60335
acsl5	Chr19:55253368-55296627	Acyl-CoA Synthetase Long Chain Family Member 5	35.8267	132.015	1.88159	0.00045	130.34	1.86268	0.0002	1.55421	2.11508	2.12062	5.16296	7.02614	7.04456
acss2	Chr2:155490378-155594955	Acyl-CoA Synthetase Short Chain Family Member 2	15.2757	138.399	3.17953	5e-05	114.967	2.91142	5e-05	1.184	2.06057	2.14113	3.93317	6.84508	7.11269
acss3	Chr10:106933547-107123780	Acyl-CoA Synthetase Short Chain Family Member 3	6.71316	14.0479	1.06529	0.02765	14.2184	1.0822	0.0175	0.826927	1.15285	1.14761	2.74699	3.82969	3.81228
adgrf1	Chr17:43270328-43326385	Adhesion G protein-coupled receptors, subfamily F	0.761844	2.57876	1.75911	0.0102	3.40773	2.16075	0.0006	-0.118134	0.532465	0.411411	-0.392432	1.76881	1.36668
bank1	Chr3:135904343-136326066	B-cell scaffold protein with ankyrin repeats (Protein AVIEF)	0.398083	1.4497	1.86461	0.0347	1.11716	1.4882	0.06755	-0.400026	0.0481154	0.161278	-1.32886	0.159836	0.535754
bcl6	Chr16:23965051-23988852	B-cell lymphoma 6 protein homolog	4.99072	16.245	1.70267	0.00045	7.67323	0.620095	0.17295	0.698163	0.884978	1.21072	2.31925	2.93983	4.02192
ccl21a	Chr4:42735544-42856771	C-C motif chemokine 21a	0.250024	0.754295	1.59307	0.03848	0.467887	0.903606	1	-0.602018	-0.329859	-0.122459	-1.99986	-1.09577	-0.406799
ccl9	Chr11:83572918-83578636	C-C motif chemokine 9	33.5034	53.4769	0.674608	0.01328	64.2959	0.939928	0.02585	1.52509	1.80818	1.72817	5.06624	6.00665	5.74084
ccr2	Chr9:124101949-124113557	C-C chemokine receptor type 2	0.474744	1.30851	1.46271	0.012755	1.34192	1.49859	0.0865	-0.323541	0.127727	0.116777	-1.07478	0.424299	0.387925
ccr3	Chr9:124021970-124031689	C-C Motif Chemokine Receptor 3	0.0651952	0.198263	1.60458	0.06	0.40537	2.63591	1	-1.18578	-0.392148	-0.702758	-3.93909	-1.30269	-2.33451
cd180	Chr13:102693557-103334497	CD180 antigen	0.914912	2.73475	1.57971	0.0122	2.16124	1.23966	0.18795	-0.0386207	0.334703	0.436918	-0.128295	1.11186	1.45141
cd22	Chr7:30865401-30880342	CD22 Molecule (B-Lymphocyte Cell Adhesion Molecule)	0.221912	0.534966	1.26946	0.020705	0.56665	1.35196	0.1388	-0.653819	-0.246685	-0.271674	-2.17194	-0.81947	-0.902481
cd27	Chr6:125215550-125245964	CD27 antigen (Tumor necrosis factor receptor superfamily member 7)	0.144714	0.298483	1.04444	0.01	0.0822636	-0.815384	1	-0.839489	-1.08479	-0.52508	-2.78872	-3.6036	-1.74428
cd274	Chr19:29348598-29388095	Programmed cell death 1 ligand 1	0.583979	1.32992	1.18735	0.022095	0.940274	0.686668	0.43705	-0.233603	-0.0267456	0.123826	-0.776012	-0.0888469	0.411339
cd276	Chr9:58524299-58555829	CD276 antigen (Costimulatory molecule)	0.571574	1.5297	1.42023	0.05	1.65449	1.53289	0.02815	-0.242928	0.218664	0.184606	-0.806988	0.726387	0.613249
cd36	Chr5:17781689-17888801	Platelet glycoprotein 4	17.0216	28.3204	0.734474	0.01268	38.7588	1.18667	0.0081	1.231	1.58837	1.4521	4.08929	5.27645	4.82377
cd59b	Chr2:104069848-104091187	CD59 Molecule (CD59 Blood Group)	3.27165	7.28709	1.15532	0.25715	5.6253	0.781434	0.402	0.514767	0.750146	0.862554	1.71002	2.49193	2.86534
cd5l	Chr3:87357880-87371073	CD5 antigen-like (Apoptosis inhibitor expressed by macrophages)	33.5039	64.3568	0.941764	0.0426	58.9488	0.814646	0.0552	1.5251	1.77047	1.80859	5.06626	5.88139	6.00802
cd6	Chr19:10789340-10830058	T-cell differentiation antigen CD6 (CD antigen CD6)	0.0569129	0.13378	1.23304	0.001	0.0755173	0.407553	1	-1.24479	-1.12195	-0.873609	-4.1351	-3.72705	-2.90207
cd79a	Chr7:24897380-24902197	B-cell antigen receptor complex-associated protein alpha chain	0.123409	0.475813	1.94694	0.01	0.478255	1.95384	1	-0.908653	-0.32034	-0.322564	-3.01848	-1.06415	-1.07153
cd80	Chr16:38458932-38486933	T-lymphocyte activation antigen CD80	0.12629	0.349493	1.46853	0.032	0.351565	1.47657	0.001	-0.898631	-0.453994	-0.456562	-2.98519	-1.50814	-1.51666
cd86	Chr16:36603868-36666082	T-lymphocyte activation antigen CD86	0.54391	2.19102	2.01016	0.04652	2.37034	-0.0341643	0.0345	-0.264473	0.374811	0.340646	-0.87856	1.24509	1.1316
Col14a1	Chr15:55307667-55520803	Collagen Type XIV Alpha 1 Chain	3.69458	8.72961	1.24051	0.01475	8.52182	1.20526	0.01045	0.567565	0.930532	0.940995	1.88541	3.09116	3.12592
Col5a1	Chr2:27882924-28039514	Collagen Type V Alpha 1 Chain	0.394353	1.03421	1.39096	0.03925	1.09754	1.47623	0.0308	-0.404115	0.0404204	0.0146087	-1.34244	0.134274	0.0485292
ctss	Chr3:95526785-95556403	Cathepsin S	13.4317	51.918	1.95059	0.01625	53.1543	0.668482	0.11415	1.12813	1.72554	1.71532	3.74757	5.73211	5.69816
cx3cl1	Chr8:94772008-94782423	Fractalkine	0.0932025	0.175628	0.914081	0.039	0.297918	1.67598	1	-1.03057	-0.525903	-0.755406	-3.42349	-1.74701	-2.50941
cx3cr1	Chr9:119894894-120068283	CX3C chemokine receptor 1	0.124104	0.325759	1.39225	0.03	0.377855	1.60579	0.06	-0.906214	-0.422675	-0.487104	-3.01038	-1.4041	-1.61812
cxcl10	Chr5:92331826-92414628	C-X-C motif chemokine 10 (Interferon-gamma induced protein CRG-2)	2.51892	5.16347	1.03553	0.023575	3.70302	0.555408	0.52815	0.401214	0.568556	0.712942	1.33281	1.8887	2.36834
cxcr3	ChrX:101731534-101734269	C-X-C chemokine receptor type 3 (Interferon-inducible protein 10 receptor)	0.0607786	0.165758	1.44745	0.027	0.199425	1.71373	1	-1.21625	-0.70022	-0.780526	-4.04029	-2.32608	-2.59285
Cyb5r3	Chr15:83153493-83172592	Cytochrome B5 Reductase 3	69.0734	145.42	1.07402	0.03115	142.911	1.04842	0.0322	1.83931	2.15507	2.16262	6.11006	7.15897	7.18408
cxcr5	Chr9:44499135-44556391	C-X-C chemokine receptor type 5	0.0186949	0.0404277	1.1127	0.001	0.0813773	2.12149	0.045	-1.72828	-1.0895	-1.39332	-5.74121	-3.61923	-4.62851
ddit4	Chr10:59949674-59951770	DNA damage-inducible transcript 4 protein	3.24162	7.61407	1.23195	0.04545	5.29249	0.706746	0.2157	0.510762	0.72366	0.881617	1.69671	2.40395	2.92867
ddx58	Chr4:40203772-40239848	DExD/H-Box Helicase 58 (RIG-I-like receptor 1)	6.88803	13.2257	0.941177	0.044	13.6877	0.990234	0.02625	0.838095	1.13633	1.12142	2.78409	3.77481	3.72527
ddx60	Chr8:61928086-62037809	DExD/H-Box Helicase 60	0.421402	4.74463	3.49303	0.00055	3.66685	3.12078	0.00125	-0.375303	0.564293	0.676202	-1.24673	1.87454	2.2463
egr1	Chr18:34859822-34864984	Early growth response protein 1	1.39689	12.776	3.19315	5e-05	5.05524	1.85508	0.002	0.145162	0.703742	1.10639	0.482218	2.33778	3.67536
eif2ak2	Chr17:78850272-78906992	Interferon-induced, double-stranded RNA-activated protein kinase	3.63086	7.43435	1.03389	0.0375	8.12204	1.16104	0.01885	0.56001	0.909665	0.871243	1.86031	3.02184	2.89421
elovl5	Chr9:77917363-77984519	Elongation Of Very Long Chain Fatty Acids (FEN1/Elo2, SUR4/Elo3, Yeast)-Like 5	51.3696	384.296	2.90323	5e-05	319.269	2.63529	5e-05	1.71071	2.50416	2.58467	5.68284	8.31863	8.58607
elovl6	Chr3:129527466-129638495	Elongation Of Very Long Chain Fatty Acids (FEN1/Elo2, SUR4/Elo3, Yeast)-Like 5	9.30163	28.6226	1.6216	0.0004	43.7255	2.23243	5e-05	0.968559	1.64073	1.45671	3.21748	5.4504	4.83908
gbp10	Chr5:105214906-105293698	Guanylate Binding Protein Family Member 10	1.53437	12.717	3.05104	5e-05	12.7825	3.05797	5e-05	0.18593	1.10662	1.10438	0.617646	3.6761	3.66869
gbp11	Chr5:105322215-105346539	Guanylate Binding Protein Family Member 11	0.593312	2.90002	2.2892	0.00745	3.40211	2.51907	0.00285	-0.226717	0.531748	0.462401	-0.753137	1.76643	1.53606
gbp2b	Chr3:142594846-142619179	Guanylate Binding Protein Family Member 2b	0.482117	2.2751	2.23847	0.02235	1.67337	1.79481	0.0282	-0.316848	0.223592	0.357	-1.05254	0.742756	1.18593
gbp3	Chr3:142560022-142573209	Guanylate Binding Protein Family Member 3	1.36668	6.36397	2.21925	0.00135	6.44685	2.23741	0.00035	0.135667	0.809348	0.803728	0.450675	2.68859	2.66993
gbp7	Chr3:142530286-142550149	Guanylate Binding Protein Family Member 7	2.53695	7.39196	1.54286	0.00595	8.08511	1.67168	0.0026	0.404312	0.907686	0.86876	1.3431	3.01527	2.88596
gpam	Chr19:55067641-55099451	Glycerol-3-phosphate acyltransferase 1	21.394	64.0267	1.58146	0.0013	65.6207	1.61645	0.0005	1.33029	1.81704	1.80636	4.41913	6.03608	6.0006
h2-dmb1	Chr17:34153071-34160230	Class II histocompatibility antigen, M beta 1 chain (H2-M beta 1 chain)	0.45853	1.54258	1.75026	0.01675	1.5418	0.0796053	0.9033	-0.338632	0.188028	0.188248	-1.12491	0.624616	0.625345
h2-dmb2	Chr17:34143306-34151553	Class II histocompatibility antigen	0.095817	0.248223	1.37328	0.01	0.315972	0.689796	1	-1.01856	-0.500351	-0.605158	-3.38357	-1.66213	-2.01029
h2-q1	Chr17:35320404-35325099	Histocompatibility 2, Q region locus 1	0.498029	7.31763	3.87708	0.00035	10.0663	4.33667	0.0003	-0.302745	1.00287	0.86437	-1.0057	3.33146	2.87138
h2-q10	Chr17:35469579-35476854	H-2 class I histocompatibility antigen, Q10 alpha chain	353.962	813.033	1.19972	0.04205	811.52	1.19655	0.04625	2.54896	2.9093	2.91011	8.46745	9.66448	9.66717
h2-q7	Chr17:35439154-35443773	H-2 class I histocompatibility antigen, Q7 alpha chain (QA-2 antigen)	21.6626	41.8988	0.951705	0.04845	36.762	0.762526	0.0901	1.33571	1.5654	1.6222	4.43713	5.20014	5.38884
h2-t24	Chr17:35994452-36042747	Histocompatibility 2, T region locus 24	1.53027	3.11763	1.02667	0.0067475	3.38421	1.14455	0.63015	0.184768	0.529457	0.493825	0.613786	1.75882	1.64045
h60b	Chr10:22158568-22374202	Histocompatibility antigen 60b	1.73188	5.27177	1.60595	0.0376	4.3071	1.31388	0.017	0.238518	0.634185	0.721956	0.792339	2.10672	2.39829
ifi204	Chr1:173747292-173766943	Interferon-activable protein 204 (Ifi-204) (Interferon-inducible protein p204)	3.46339	8.4417	1.28535	0.0252	8.66758	1.32295	0.01235	0.539501	0.937898	0.92643	1.79218	3.11563	3.07753
ifi27l2a	Chr12:103442166-103443680	Interferon alpha-inducible protein 27-like protein 2A (Interferon-stimulated gene 12 protein) (ISG12)	4.83705	30.6372	2.66309	0.00435	34.2095	2.82171	0.00135	0.684581	1.53415	1.48625	2.27413	5.09633	4.93721
ifi44	Chr3:151730921-151749960	Interferon-induced protein 44 (Microtubule-associated protein 44)	1.33976	6.032	2.17066	0.00515	6.96321	2.37728	0.00155	0.127027	0.842809	0.780461	0.421975	2.79975	2.59264
ifi47,olfr56	Chr11:48904655-49135387	Interferon gamma inducible protein 47	6.33589	21.5845	1.76838	0.02595	18.1822	1.52042	0.04455	0.801808	1.25965	1.33414	2.66355	4.18445	4.43192
ifih1	Chr2:62593289-62646255	Interferon-induced helicase C domain-containing protein 1	4.95779	15.0848	1.60532	0.00085	17.6132	1.82839	0.0002	0.695288	1.24584	1.17854	2.3097	4.13859	3.91502
ifit1	Chr19:34640870-34651131	Interferon-induced protein with tetratricopeptide repeats 1	1.30225	11.6685	3.16354	0.0002	10.9012	3.06492	5e-05	0.114694	1.03747	1.06702	0.381006	3.44642	3.54455
ifit2	Chr19:34550693-34576513	Interferon-induced protein with tetratricopeptide repeats 2	0.953646	6.12743	2.68375	0.00105	5.05371	2.40532	0.0006	-0.0206128	0.70361	0.787278	-0.0684743	2.33734	2.61528
ifit3	Chr19:34583530-34588731	Interferon-induced protein with tetratricopeptide repeats 3	2.22875	16.1921	2.86098	5e-05	16.9135	2.92338	5e-05	0.348061	1.22823	1.2093	1.15623	4.0801	4.01722
ifit3b	Chr19:34607969-34613401	Interferon-induced protein with tetratricopeptide repeats 3B	0.596534	4.11481	2.78615	0.00655	4.04053	2.75937	0.00325	-0.224365	0.606438	0.61435	-0.745324	2.01454	2.04083
ifitm3	Chr7:141009585-141010770	Interferon-induced transmembrane protein 3	180.983	381.43	1.07556	0.02145	340.906	0.913033	0.03725	2.25764	2.53263	2.58141	7.49971	8.41323	8.57527
ighm	Chr12:113418557-113422730	Ig mu chain C region	0.986112	6.84415	2.79505	0.00195	6.04705	2.61591	0.00055	-0.00607376	0.781544	0.83532	-0.0201766	2.59623	2.77487
iigp1	Chr18:60376028-60392627	Interferon-inducible GTPase 1 (EC 3.6.5.-)	117.011	259.099	1.14687	0.02105	272.725	1.22031	0.00855	2.06823	2.43572	2.41347	6.8705	8.0913	8.01736
irf3	Chr7:44986897-45002848	Interferon regulatory factor 3 (IRF-3)	7.42	16.8407	1.18246	0.009157	16.3847	1.23174	0.84005	0.870404	1.21444	1.22636	2.89142	4.03428	4.07388
irf7	Chr7:141228770-141266481	Interferon regulatory factor 7 (IRF-7)	11.6847	38.3273	1.71375	0.00885	44.2135	1.91937	0.00205	1.06762	1.64555	1.58351	3.54655	5.46642	5.2603
irgm1	Chr11:48861967-48872335	Immunity-related GTPase family M protein 1	17.822	36.9223	1.05083	0.0291	36.7656	1.0442	0.02135	1.25096	1.56544	1.56729	4.15559	5.20028	5.20642
isg15	Chr4:156199423-156200818	Ubiquitin-like protein ISG15 (Interferon-induced 15 kDa protein)	3.83072	18.3128	2.25717	0.0021	19.3203	2.33394	0.0007	0.58328	1.28601	1.26275	1.93762	4.27205	4.19478
lgals9	Chr11:78962973-78984946	Galectin-9 (Gal-9)	137.017	274.459	1.00224	0.0435	255.422	0.89804	0.05725	2.13677	2.40726	2.43848	7.09821	7.99674	8.10045
ly6a	Chr15:74994876-74998031	Lymphocyte antigen 6A (Ly-6A) (Thymocyte B-cell antigen)	5.39668	21.4676	1.99202	0.0057	16.5419	1.61549	0.01295	0.732127	1.21859	1.33178	2.43207	4.04805	4.42409
mr1	Chr1:155127276-155146814	Major histocompatibility complex class I-related gene protein	2.10663	5.06708	1.26622	0.0378	4.64203	1.13933	0.0441	0.323588	0.666708	0.704758	1.07494	2.21476	2.34115
mx1	Chr16:97447034-97462907	Interferon-induced GTP-binding protein Mx1	0.204587	2.01537	3.30026	0.00205	0.870882	2.08927	0.0203	-0.689122	-0.0600407	0.304355	-2.28921	-0.199451	1.01104
myd88	Chr9:119169454-119393797	Myeloid differentiation primary response protein MyD88	1.67562	4.56892	2.8933	0.0134	4.83636	1.52923	0.01405	0.224176	0.684519	0.659814	0.744695	2.27392	2.19185
mylpf	Chr7:127208889-127214298	Myosin regulatory light chain 2	0.938129	32.9453	5.13414		1.84858	0.978069	0.59985	-0.0277374	0.266838	1.51779	-0.0921418	0.886417	5.042
oas1a	Chr5:120896255-120907521	2'-5'-oligoadenylate synthase 1A	0.296485	2.96499	3.32199	0.0114	1.97226	2.73327	0.01085	-0.527997	0.294964	0.472023	-1.75397	0.97985	1.56803
oas2	Chr5:120730332-120749853	2'-5'-oligoadenylate synthase 2 ((2-5')oligo(A) synthase 2)	0.41011	1.46559	1.8374	0.02175	1.34278	1.71065	0.01775	-0.3871	0.128005	0.166012	-1.28592	0.425223	0.551482
oas3	Chr5:120752937-120777661	2'-5'-oligoadenylate synthase 3 ((2-5')oligo(A) synthase 3)	0.119927	1.20617	3.33021	0.0029	0.780824	2.70236	0.00735	-0.921083	-0.107447	0.0814085	-3.05977	-0.356931	0.270433
oasl1	Chr5:114917317-114937915	2'-5'-oligoadenylate synthase-like protein 1	1.64127	7.04297	2.10137	0.00135	7.10067	2.11266	0.00015	0.21518	0.851299	0.847756	0.714813	2.82796	2.81618
oasl2	Chr5:114896935-114912234	2'-5'-oligoadenylate synthase-like protein 2	0.920449	4.94972	2.42694	0.0013	5.38977	2.54932	0.00025	-0.0360003	0.73157	0.694581	-0.11959	2.43022	2.30735
psen2	Chr1:180227003-180274963	Presenilin-2	90.8401	195.347	1.10464	0.05	140.414	0.627795	0.1984	1.95828	2.14741	2.29081	6.50526	7.13354	7.6099
psmb9	Chr17:34181987-34197225	Proteasome subunit beta type-9	2.80278	9.53563	1.76647	0.0404	9.7789	1.80233	0.0257	0.447589	0.99029	0.979349	1.48686	3.28967	3.25333
ptk6	Chr2:181192075-181202789	Protein-tyrosine kinase 6 (EC 2.7.10.2) (SRC-related intestinal kinase)	0.167846	1.14457	2.7696	0.00805	0.706598	2.07326	0.02345	-0.775089	-0.150828	0.0586424	-2.57479	-0.501038	0.194806
rnf125	Chr18:20944589-20987111	E3 ubiquitin-protein ligase RNF125	45.8109	151.722	1.72766	0.00095	97.6532	1.09148	0.04015	1.66097	1.98969	2.18105	5.51762	6.6096	7.24529
rsad2	Chr12:26442752-26456452	Radical S-adenosyl methionine domain-containing protein 2	1.38195	8.78438	2.66823	0.00015	7.368	2.41407	0.00035	0.140492	0.86735	0.943711	0.466705	2.88127	3.13494
samhd1	Chr2:157097532-157135265	Deoxynucleoside triphosphate triphosphohydrolase SAMHD1	4.8196	10.454	1.11706	0.04625	7.39248	0.616657	0.20605	0.683011	0.86879	1.01928	2.26891	2.88606	3.38598
spon2	Chr5:33198183-33218455	Spondin-2 (Mindin)	0.759295	3.36034	2.14587	0.0127	1.6264	1.0984	0.1132	-0.119589	0.211227	0.526383	-0.397268	0.701682	1.74861
stat1/stat4	Chr1:51987147-52161865	Signal transducer and activator of transcription 1	9.7375	27.33	1.48886	0.00075	26.0077	1.41682	0.00095	0.988447	1.4151	1.43664	3.28355	4.70087	4.77241
tab1	Chr15:80133153-80161701	TGF-beta-activated kinase 1 and MAP3K7-binding protein 1 (Mitogen-activated protein kinase kinase kinase 7-interacting protein 1) (TGF-beta-activated kinase 1-binding protein 1) (TAK1-binding protein 1)	0.400651	0.848601	1.08274	0.0201	0.72853	0.862155	0.2503	-0.397234	-0.137553	-0.0712965	-1.31958	-0.45694	-0.236842
tap1	Chr17:34181987-34197225	Antigen peptide transporter 1	4.02544	8.94017	1.15115	0.0632	8.16267	1.01941	0.07775	0.604813	0.911832	0.951346	2.00915	3.02904	3.1603
tap2	Chr17:34197720-34216321	Antigen peptide transporter 2	2.59315	5.29053	1.02871	0.1533	4.99534	0.945396	0.1679	0.413828	0.698565	0.723499	1.37471	2.32058	2.40341
tbk1	Chr10:121546454-121586794	Serine/threonine-protein kinase	1.0319	9.56582	8.53392	0.05	9.27713	3.16838	0.79195	0.0136376	0.967414	0.980722	0.0453032	3.21368	3.25789
themis2	Chr4:132781842-132796387	Protein THEMIS2	0.864127	2.45626	1.50715	0.03315	2.51405	1.54021	0.01175	-0.0634224	0.400374	0.390274	-0.210685	1.33001	1.29646
ticam1	Chr17:56269318-56276786	TIR domain-containing adapter molecule 1	0.65385	3.87711	2.56795	0.0302	3.32614	2.34481	0.05	-0.184522	0.521941	0.588508	-0.612968	1.73385	1.95498
tlr12	Chr4:128614872-128618619	Toll-like receptor 12	1.28666	3.67698	1.51489	0.0208	2.88793	1.16592	0.05415	0.109464	0.460587	0.565491	0.363631	1.53004	1.87852
tlr3	Chr8:45395664-45410608	Toll-like receptor 3 (CD antigen CD283)	1.80723	3.75877	1.05648	0.011175	4.69349	1.37639	0.02095	0.257013	0.671496	0.575046	0.85378	2.23066	1.91026
tlr9	Chr9:106222597-106226883	Toll-like receptor 9 (CD antigen CD289)	0.0555617	0.348124	2.64744	0.05	0.316388	2.50905	0.01	-1.25522	-0.49978	-0.458266	-4.16977	-1.66023	-1.52233
tnfaip2	Chr12:111442468-111455018	Tumor Necrosis Factor, Alpha-Induced Protein 2	4.52002	10.0516	1.15302	0.01475	5.13893	0.184649	0.68755	0.65514	0.710873	1.00224	2.17633	2.36147	3.32935
traf3	Chr12:111159849-111267154	TNF receptor-associated factor 3	0.20307	2.13559	3.39459	0.05	1.55756	0.372085	0.4917	-0.692354	0.192445	0.329518	-2.29995	0.639288	1.09463
trim14	Chr4:46489247-46602202	Tripartite motif-containing protein 14	5.73481	12.9208	1.17188	0.021	11.0593	0.946955	0.05395	0.758519	1.04373	1.11129	2.51975	3.46719	3.69162
zbp1 dlm1	Chr2:173206611-173218923	Z-DNA-binding protein 1	1.89596	7.89416	2.05786	0.01585	9.61979	2.34258	0.0037	0.277829	0.983166	0.897306	0.922929	3.26601	2.98079
ly6e	Chr15:74954980-74959905	Lymphocyte Antigen 6 Family Member E	108.059	356.024	1.72015	0.00075	352.47	1.70519	0.0006	2.03366	2.54712	2.55148	6.75568	8.46136	8.47583
slfn1	Chr11:83116848-83122670	Schlafen 1	0.167979	1.48759	3.14663	0.0432	1.24907	2.89401	0.0393	-0.774745	0.0965868	0.172483	-2.57365	0.320854	0.572977
slfn8	Chr11:83002153-83020810	Schlafen 8	0.525157	2.13342	2.02235	0.0193	1.72498	1.71527	0.0262	-0.279711	0.236784	0.329076	-0.929179	0.78658	1.09317
slfn9	Chr11:82978445-82991830	Schlafen 9	0.292863	1.75459	2.58284	0.0025	2.09641	2.83913	0.001	-0.533335	0.321476	0.244176	-1.7717	1.06792	0.811134
s100a10	Chr3:93555079-93564643	S100 Calcium Binding Protein A10	39.9899	167.938	2.07022	5e-05	122.032	1.60907	0.00045	1.60195	2.08647	2.22515	5.32156	6.93112	7.39178
